# Supplementary material for: Microstructure and Oxygen Evolution Property of Prussian Blue Analogs Prepared by Mechanical Grinding
Source: Nanomaterials (Basel). 2023 Aug 30;13(17):2459. doi: 10.3390/nano13172459 (PMC10489616; doi:10.3390/nano13172459)
Supplement: Supplementary file 1 [file nanomaterials-13-02459-s001.zip]

Archive with 1 entries (1 files):
- nanomaterials-2563224-supplementary.pdf
